# Supplementary material for: The Clinical Trials Landscape for Alzheimer's Disease
Source: CNS Neurosci Ther. 2025 Jun 26;31(6):e70492. doi: 10.1111/cns.70492 (PMC12202464; doi:10.1111/cns.70492)
Supplement: Supplementary file 1 — Data S1. [file CNS-31-e70492-s001.zip]

Archive with 53 entries (48 files):
- AD clinical trial publication/
- AD clinical trial publication.txt
- AD clinical trial publication.zip
- AD clinical trial publication/AD clinical trial publication/
- AD clinical trial publication/AD clinical trial publication/AD clinical trial publication.Data/
- AD clinical trial publication/AD clinical trial publication/AD clinical trial publication.Data/rdb/
- AD clinical trial publication/AD clinical trial publication/AD clinical trial publication.Data/rdb/csort.frm
- AD clinical trial publication/AD clinical trial publication/AD clinical trial publication.Data/rdb/csort.MYD
- AD clinical trial publication/AD clinical trial publication/AD clinical trial publication.Data/rdb/csort.MYI
- AD clinical trial publication/AD clinical trial publication/AD clinical trial publication.Data/rdb/db.opt
- AD clinical trial publication/AD clinical trial publication/AD clinical trial publication.Data/rdb/jterms.frm
- AD clinical trial publication/AD clinical trial publication/AD clinical trial publication.Data/rdb/jterms.MYD
- AD clinical trial publication/AD clinical trial publication/AD clinical trial publication.Data/rdb/jterms.MYI
- AD clinical trial publication/AD clinical trial publication/AD clinical trial publication.Data/rdb/misc.frm
- AD clinical trial publication/AD clinical trial publication/AD clinical trial publication.Data/rdb/misc.MYD
- AD clinical trial publication/AD clinical trial publication/AD clinical trial publication.Data/rdb/misc.MYI
- AD clinical trial publication/AD clinical trial publication/AD clinical trial publication.Data/rdb/pdf_index.frm
- AD clinical trial publication/AD clinical trial publication/AD clinical trial publication.Data/rdb/pdf_index.MYD
- AD clinical trial publication/AD clinical trial publication/AD clinical trial publication.Data/rdb/pdf_index.MYI
- AD clinical trial publication/AD clinical trial publication/AD clinical trial publication.Data/rdb/refs.frm
- AD clinical trial publication/AD clinical trial publication/AD clinical trial publication.Data/rdb/refs.MYD
- AD clinical trial publication/AD clinical trial publication/AD clinical trial publication.Data/rdb/refs.MYI
- AD clinical trial publication/AD clinical trial publication/AD clinical trial publication.Data/rdb/refs_ext.frm
- AD clinical trial publication/AD clinical trial publication/AD clinical trial publication.Data/rdb/refs_ext.MYD
- AD clinical trial publication/AD clinical trial publication/AD clinical trial publication.Data/rdb/refs_ext.MYI
- AD clinical trial publication/AD clinical trial publication/AD clinical trial publication.Data/rdb/terms.frm
- AD clinical trial publication/AD clinical trial publication/AD clinical trial publication.Data/rdb/terms.MYD
- AD clinical trial publication/AD clinical trial publication/AD clinical trial publication.Data/rdb/terms.MYI
- AD clinical trial publication/AD clinical trial publication/AD clinical trial publication.Data/tdb/
- AD clinical trial publication/AD clinical trial publication/AD clinical trial publication.Data/tdb/csort.frm
- AD clinical trial publication/AD clinical trial publication/AD clinical trial publication.Data/tdb/csort.MYD
- AD clinical trial publication/AD clinical trial publication/AD clinical trial publication.Data/tdb/csort.MYI
- AD clinical trial publication/AD clinical trial publication/AD clinical trial publication.Data/tdb/db.opt
- AD clinical trial publication/AD clinical trial publication/AD clinical trial publication.Data/tdb/jterms.frm
- AD clinical trial publication/AD clinical trial publication/AD clinical trial publication.Data/tdb/jterms.MYD
- AD clinical trial publication/AD clinical trial publication/AD clinical trial publication.Data/tdb/jterms.MYI
- AD clinical trial publication/AD clinical trial publication/AD clinical trial publication.Data/tdb/misc.frm
- AD clinical trial publication/AD clinical trial publication/AD clinical trial publication.Data/tdb/misc.MYD
- AD clinical trial publication/AD clinical trial publication/AD clinical trial publication.Data/tdb/misc.MYI
- AD clinical trial publication/AD clinical trial publication/AD clinical trial publication.Data/tdb/pdf_index.frm
- AD clinical trial publication/AD clinical trial publication/AD clinical trial publication.Data/tdb/pdf_index.MYD
- AD clinical trial publication/AD clinical trial publication/AD clinical trial publication.Data/tdb/pdf_index.MYI
- AD clinical trial publication/AD clinical trial publication/AD clinical trial publication.Data/tdb/refs.frm
- AD clinical trial publication/AD clinical trial publication/AD clinical trial publication.Data/tdb/refs.MYD
- AD clinical trial publication/AD clinical trial publication/AD clinical trial publication.Data/tdb/refs.MYI
- AD clinical trial publication/AD clinical trial publication/AD clinical trial publication.Data/tdb/refs_ext.frm
- AD clinical trial publication/AD clinical trial publication/AD clinical trial publication.Data/tdb/refs_ext.MYD
- AD clinical trial publication/AD clinical trial publication/AD clinical trial publication.Data/tdb/refs_ext.MYI
- AD clinical trial publication/AD clinical trial publication/AD clinical trial publication.Data/tdb/terms.frm
- AD clinical trial publication/AD clinical trial publication/AD clinical trial publication.Data/tdb/terms.MYD
- AD clinical trial publication/AD clinical trial publication/AD clinical trial publication.Data/tdb/terms.MYI
- AD clinical trial publication/AD clinical trial publication/AD clinical trial publication.enl
- Supplementary materials.docx
